# Supplementary material for: One-Step Solid-State Synthesis of Ni-Rich Cathode Materials for Lithium-Ion Batteries
Source: Materials (Basel). 2023 Apr 13;16(8):3079. doi: 10.3390/ma16083079 (PMC10142918; doi:10.3390/ma16083079)
Supplement: Supplementary file 1 [file materials-16-03079-s001.zip]

Archive with 1 entries (1 files):
- materials-2322690-supplementary.pdf
